# Supplementary material for: Development of a Urine Metabolomics Biomarker-Based Prediction Model for Preeclampsia during Early Pregnancy
Source: Metabolites. 2023 May 31;13(6):715. doi: 10.3390/metabo13060715 (PMC10301596; doi:10.3390/metabo13060715)
Supplement: Supplementary file 1 [file metabolites-13-00715-s001.zip]

Archive with 7 entries (6 files):
- Supplementary File/Figure S1.png
- Supplementary File/Figure S2.png
- Supplementary File/Figure S3.png
- Supplementary File/Figure S4.png
- Supplementary File/Figure S5.png
- Supplementary File/Figure S6.png
- Supplementary File/
